# Supplementary material for: Portuguese Physical Literacy Assessment - Observation (PPLA-O) for adolescents (15–18 years) from grades 10–12: Development and initial validation through item response theory
Source: Front Sports Act Living. 2022 Dec 15;4:1033648. doi: 10.3389/fspor.2022.1033648 (PMC9799258; doi:10.3389/fspor.2022.1033648)
Supplement: Supplementary file 1 [file Table1.xlsx]

## Sheet: Data input - PPLA-O
							NI	I	E	A	NA																				M	F
	Data entering status							Thank you for entering the data!
							Proficiency levels for Physical Activities (according to Portuguese Physical Education Syllabus)																												Fitescola protocols results
	Student ID	Aluno c/código	Preenchimento completo	Algum dado colocado	Alunos sem Código	Alunos c/ dados em falta	Races (Athletics)	Throws (Athletics)	Jumps (Athletics)	Wrestling	Judo	Floor Gymnastics	Artistic Gymnastics	Acrobatic Gymnastics	Rhythmic Gymnastics	Handball	Football	Basketball	Rugby	Orienteering	Climbing	Rollerskating	Table Tennis	Badminton	Volleyball	Dance (Modern)	Dance (Social)	Aerobics	Other	Other	Age	Sex	Heigth (cm)	Weigth (kg)	PACER (laps)	Mile Run (time, minutes)	Push-ups (repetitions)	Curl-ups (repetitions)	Shoulder Stretch - Right (0 or 1)	Shoulder Stretch - Left (0 or 1)	Sit and Reach - Right (cm)	Sit and Reach - Left (cm)	Células Vazias	Locomoção DIV	Locomoção	Manipulação Superior DIV	Manipulação Superior	Manipulação Inferior DIV	Manipulação Inferior
		Não	Não	Não	0	0																																					0	#VALUE!	4	#VALUE!	4	#VALUE!	4
		Não	Não	Não																																							0	#VALUE!	5	#VALUE!	5	#VALUE!	4
		Não	Não	Não																																							0	#VALUE!	5	#VALUE!	5	#VALUE!	4
		Não	Não	Não																																							0	#VALUE!	5	#VALUE!	5	#VALUE!	4
																																											0	#VALUE!	5	#VALUE!	5	#VALUE!	4
		Não	Não	Não																																							0	#VALUE!	5	#VALUE!	5	#VALUE!	4
		Não	Não	Não																																							0	#VALUE!	5	#VALUE!	5	#VALUE!	1
		Não	Não	Não																																							0	#VALUE!	5	#VALUE!	5	#VALUE!	4
		Não	Não	Não																																							0	#VALUE!	5	#VALUE!	5	#VALUE!	4
		Não	Não	Não																																							0	#VALUE!	5	#VALUE!	5	#VALUE!	1
		Não	Não	Não																																							0	#VALUE!	5	#VALUE!	5	#VALUE!	4
		Não	Não	Não																																							0	#VALUE!	5	#VALUE!	5	#VALUE!	4
		Não	Não	Não																																							0	#VALUE!	5	#VALUE!	5	#VALUE!	4
		Não	Não	Não																																							0	#VALUE!	5	#VALUE!	5	#VALUE!	4
		Não	Não	Não																																							0	#VALUE!	5	#VALUE!	5	#VALUE!	4
		Não	Não	Não																																							0	#VALUE!	5	#VALUE!	5	#VALUE!	4
		Não	Não	Não																																							0	#VALUE!	5	#VALUE!	5	#VALUE!	4
		Não	Não	Não																																							0	#VALUE!	5	#VALUE!	5	#VALUE!	4
		Não	Não	Não																																							0	#VALUE!	5	#VALUE!	5	#VALUE!	4
		Não	Não	Não																																							0	#VALUE!	5	#VALUE!	5	#VALUE!	4
		Não	Não	Não																																							0	#VALUE!	5	#VALUE!	4	#VALUE!	4
		Não	Não	Não																																							0	#VALUE!	0	#VALUE!	0	#VALUE!	0
		Não	Não	Não																																							0	#VALUE!	0	#VALUE!	0	#VALUE!	0
		Não	Não	Não																																							0	#VALUE!	0	#VALUE!	0	#VALUE!	0
		Não	Não	Não																																							0	#VALUE!	0	#VALUE!	0	#VALUE!	0
		Não	Não	Não																																							0	#VALUE!	0	#VALUE!	0	#VALUE!	0
		Não	Não	Não																																							0	#VALUE!	0	#VALUE!	0	#VALUE!	0
		Não	Não	Não																																							0	#VALUE!	0	#VALUE!	0	#VALUE!	0
		Não	Não	Não																																							0	#VALUE!	0	#VALUE!	0	#VALUE!	0
		Não	Não	Não																																							0	#VALUE!	0	#VALUE!	0	#VALUE!	0
		Não	Não	Não																																							0	#VALUE!	0	#VALUE!	0	#VALUE!	0
		Não	Não	Não																																							0	#VALUE!	0	#VALUE!	0	#VALUE!	0
		Não	Não	Não																																							0	#VALUE!	0	#VALUE!	0	#VALUE!	0
		Não	Não	Não																																							0	#VALUE!	0	#VALUE!	0	#VALUE!	0
		Não	Não	Não																																							0	#VALUE!	0	#VALUE!	0	#VALUE!	0
		Não	Não	Não																																							0
		Não	Não	Não																																							0
[truncated: 7 more columns]
